# Supplementary material for: A Stereoselective Synthesis of a Novel α,β-Unsaturated Imine-Benzodiazepine through Condensation Reaction, Crystal Structure, and DFT Calculations
Source: Molecules. 2024 Sep 12;29(18):4323. doi: 10.3390/molecules29184323 (PMC11434389; doi:10.3390/molecules29184323)
Supplement: Supplementary file 1 [file molecules-29-04323-s001.zip]

Archive with 1 entries (1 files):
- molecules-3172879-supplementary.pdf
